# Supplementary material for: Composition-Regulated Photocatalytic Activity of ZnIn2S4@CdS Hybrids for Efficient Dye Degradation and H2O2 Evolution
Source: Molecules. 2024 Aug 14;29(16):3857. doi: 10.3390/molecules29163857 (PMC11357647; doi:10.3390/molecules29163857)
Supplement: Supplementary file 1 [file molecules-29-03857-s001.zip]

Archive with 1 entries (1 files):
- molecules-3131055-supplementary.pdf
